# Supplementary material for: Respiratory System Compliance Predicts Outcome After Lung Transplantation—A Retrospective Single Center Study
Source: J Clin Med. 2025 Sep 30;14(19):6941. doi: 10.3390/jcm14196941 (PMC12525188; doi:10.3390/jcm14196941)
Supplement: Supplementary file 1 [file jcm-14-06941-s001.zip]

Archive with 1 entries (1 files):
- jcm-3801201-supplementary.pdf
